# Supplementary material for: Challenging the thorium-immobility paradigm
Source: Sci Rep. 2019 Nov 19;9:17035. doi: 10.1038/s41598-019-53571-x (PMC6863889; doi:10.1038/s41598-019-53571-x)
Supplement: Supplementary file 2 — Supplementary Dataset 1 [file 41598_2019_53571_MOESM2_ESM.xlsx]

## Sheet: Pure phases and end members
		Thermodynamic properties of pure phases and end-members
		/J∙mol-1	/J∙K-1∙mol-1	a	b*100	c	d	e*105	f	Reference	*Supplementary reference
	Ca5(PO4)3OH	-6337100	390.4	0.03878	11.86	-12700000	1811			[11*]
	CeO2	-1024600	62.3	80.29	0.5699	-729400	-209.9			[11*]
	CaSO4*2H2O	-1797133	194.14	91.38	31.798					[11*]
	NaCl	-384212	72.12	45.151	1.797					[11*]
	CaCl2	-747700	104.6	-4.725	4.504	-2037000	1503			[11*]
	Ca(OH)2	-898000	83.4	186.7	-2.191		-1600			[11*]
	Na2SO4	-1269800	149.6	121.93	8.141					[11*]
	ThO2	-1169200	65.2	71.38	0.7556	-1053000				[11*]
	Ca3(PO4)2	-3883600	236	192.9	17.42	-1174000				[11*]
	Y(OH)3	-1338500	99.2	174.6	2.1297	1148144			-23562.3	[30*]
	La(OH)3	-1284200	117.8	174.6	1.1336	796396			-20746	[30*]
	Pr(OH)3	-1284900	131.7	174.6	0.9677	858653			-20698.9	[30*]
	Nd(OH)3	-1283000	129.9	174.6	1.0826	983534			-21241.9	[30*]
	Gd(OH)3	-1276200	126.6	174.6	1.4341	967638			-22925.9	[30*]
	Tb(OH)3	-1281100	128.4	174.6	1.2288	1137175			-22959.9	[30*]
					Monazite
	LaPO4	-1848528	108.3	121.13	3.0116	-2562500				[30*]
	CePO4	-1844480	120	125.21	2.7894	-2408500				[30*]
	PrPO4	-1849976	123.2	124.5	3.0374	-2449500				[30*]
	NdPO4	-1840295	122.9	132.96	2.2541	-3100900				[30*]
	SmPO4	-1833449	122.5	133.13	2.3468	-3068700				[30*]
	GdPO4	-1828503	124.6	133.24	1.2793	-3097200				[30*]
	(CaTh).5(PO4)	-1817750	95.1	119.341	3.39583	-2970450				[39*,40*]
					Xenotime
	YPO4	-1849118	108.8	134.06	1.833	-3490000	-52.4851	4.24e-07		[30*]
	TbPO4	-1831070	138.1	165.51	1.904	-661298	-1024.37	1.187e-05		[30*]
	DyPO4	-1826068	119	185.5	0	-3261000	-751.9			[30*]
	ErPO4	-1831260	116.6	264.19	-3.543	491968	-2752.7	9.42e-06		[30*]
	YbPO4	-1801020	133.9	247.56	-2.291	256022	-2463.22	6.87e-06		[30*]
	(CaTh).5(PO4)	-1817750	95.1	119.341	3.39583	-2970450				[39*,40*]

## Sheet: Aqueous species- MRB Model
		Bryzgalin-Ryzhenko equation of state parameters for aqueous species
		Species	Basic species		pK(298):	A(zz/a):	B(zz/a):	Reference	*Supplementary reference
		Th(OH)22+	Th4+	OH-	20.47	1.755	1259	[15]
		Th(OH)4	Th4+	OH-	37.61	-0.873	4135	[15]
		Th(SO4)2	Th4+	SO42-	8.005	4.362	737.82	This study
		LaSO4+	La3+	SO42-	3.61	1.563	-193.7	[30*]
		CeSO4+	Ce3+	SO42-	3.61	-0.266	744.8	[30*]
		PrSO4+	Pr3+	SO42-	3.62	-0.528	867.4	[30*]
		NdSO4+	Nd3+	SO42-	3.64	1.024	131.14	[30*]
		SmSO4+	Sm3+	SO42-	3.63	1.155	70.49	[30*]
		EuSO4+	Eu3+	SO42-	3.64	2.981	-757.7	[30*]
		GdSO4+	Gd3+	SO42-	3.61	2.462	-508.3	[30*]
		TbSO4+	Tb3+	SO42-	3.59	4.527	-1473	[30*]
		DySO4+	Dy3+	SO42-	3.57	4.2	1300	[30*]
		HoSO4+	Ho3+	SO42-	3.54	3.157	-828.5	[30*]
		ErSO4+	Er3+	SO42-	3.51	1.583	-105.83	[30*]
		TmSO4+	Tm3+	SO42-	3.48	2.052	-319.6	[30*]
		YbSO4+	Yb3+	SO42-	3.46	2.679	-582.4	[30*]
		LuSO4+	Lu3+	SO42-	3.44	-1.684	1474	[30*]
		La(SO4)2-	La3+	SO42-	5.29	3.041	0	[30*]
		Ce(SO4)2-	Ce3+	SO42-	5.217	3.087	0	[30*]
		Pr(SO4)2-	Pr3+	SO42-	4.92	3.09	0	[30*]
		Nd(SO4)2-	Nd3+	SO42-	5.15	4.558	-800.4	[30*]
		Sm(SO4)2-	Sm3+	SO42-	5.44	4.914	-1018	[30*]
		Eu(SO4)2-	Eu3+	SO42-	5.42	3.018	0	[30*]
		Gd(SO4)2-	Gd3+	SO42-	5.2	3.039	0	[30*]
		Tb(SO4)2-	Tb3+	SO42-	5.13	3.019	0	[30*]
		Dy(SO4)2-	Dy3+	SO42-	5.03	3.111	0	[30*]
		Ho(SO4)2-	Ho3+	SO42-	4.9	3.061	0	[30*]
		Er(SO4)2-	Er3+	SO42-	5.2	4.198	-630.6	[30*]
		Tm(SO4)2-	Tm3+	SO42-	5.15	3.067	0	[30*]
		Yb(SO4)2-	Yb3+	SO42-	5.18	3.042	0	[30*]
		Lu(SO4)2-	Lu3+	SO42-	5.39	3.078	0	[30*]

## Sheet: Aqueous species- HKF Model
			S°f, 298	a1*10	a2*10-2	a3	a4*10-4	c1	c2*10-4	w*10-5			S°f, 298	a1*10	a2*10-2	a3	a4*10-4	c1	c2*10-4	w*10-5	Z
	Species	/cal∙mol-1	/cal∙K∙mol-1	/cal∙mol-1∙bar-1	/cal∙mol-1	/cal∙K∙mol-1∙bar-1	/cal∙K∙mol-1	/cal∙mol-1	/cal∙K∙mol-1	/cal∙mol-1		/J∙mol-1	/J∙K-1∙mol-1	/J∙mol-1∙bar-1	/J∙mol-1	/J∙K∙mol-1∙bar-1	/J∙K∙mol-1	/J∙mol-1	/J∙K∙mol-1	/J∙mol-1		Reference	*Supplementary reference
	O2	3954		5.7889	6.3536	3.2528	-3.0417	35.353	8.3726	-0.3943		16543.5	108.951	24.2208	26.5835	13.6097	-12.7265	147.917	35.031	-1.64975	0	[2*]
	H2	4236	13.8	5.1427	4.7758	3.8729	-2.9764	27.6251	5.093	-0.209		17723.4	57.7392	21.5171	19.9819	16.2042	-12.4533	115.583	21.3091	-0.874456	0	[2*]
	Na+	-62591	13.96	1.839	-2.285	3.256	-2.726	18.18	-2.981	0.3306		-261881	58.4086	7.69438	-9.56044	13.6231	-11.4056	76.0651	-12.4725	1.38323	1	[2*]
	NaOH	-99900	10.7	2.2338	-2.3287	6.6683	-2.6826	4.0146	-3.6863	-0.03		-417982	44.7688	9.34622	-9.74328	27.9002	-11.224	16.7971	-15.4235	-0.12552	0	[10*]
	NaCl	-92910	28	5.0364	4.5189	3.9669	-2.9658	10.798	-1.3031	-0.038		-388735	117.152	21.0723	18.9071	16.5975	-12.4089	45.1788	-5.45217	-0.158992	0	[3*]
	Ca2+	-132120	-13.5	-0.1947	-7.252	5.2966	-2.4792	9	-2.522	1.2366		-552790	-56.484	-0.814625	-30.3424	22.161	-10.373	37.656	-10.552	5.17393	2	[2*]
	CaOH+	-171300	6.7	2.7243	-1.1303	6.1958	-2.7322	11.1286	-2.7493	0.4496		-716719	28.0328	11.3985	-4.72918	25.9232	-11.4315	46.5621	-11.5031	1.88113	1	[10*]
	CaCl+	-163100	4.5	2.7148	-1.1497	6.1949	-2.7314	20.8839	0.5241	0.4862		-682410	18.828	11.3587	-4.81034	25.9195	-11.4282	87.3782	2.19283	2.03426	1	[5*]
	CaCl2	-194000	6	6.2187	7.4058	2.8322	-3.0851	23.961	3.272	-0.038		-811696	25.104	26.019	30.9859	11.8499	-12.9081	100.253	13.69	-0.158992	0	[5*]
	PO43-	-243500	-53	-0.5258	-9.0576	9.2927	-2.4045	-15.1599	-28.4155	5.6114		-1018804	-221.752	-2.19995	-37.897	38.8807	-10.0604	-63.429	-118.89	23.4781	-3	[10*]
	HPO42-	-260310	-8	3.6315	1.0857	5.3233	-2.8239	2.7357	-14.9103	3.3363		-1.08914e+06	-33.472	15.1942	4.54257	22.2727	-11.8152	11.4462	-62.3847	13.9591	-2	[2*]
	H2PO4-	-270140	21.6	6.4875	8.0594	2.5823	-3.1122	14.0435	-4.4605	1.3003		-1.13027e+06	90.3744	27.1437	33.7205	10.8043	-13.0214	58.758	-18.6627	5.44046	-1	[2*]
	H3PO4	-273100	38	8.2727	12.4182	0.8691	-3.2924	17.9708	1.7727	-0.22		-1.14265e+06	158.992	34.613	51.9577	3.63631	-13.7754	75.1898	7.41698	-0.92048	0	[2*]
	Cl-	-31379	13.56	4.032	4.81	5.563	-2.847	-4.4	-5.714	1.456		-131290	56.735	16.8699	20.125	23.2756	-11.9118	-18.4096	-23.9074	6.0919	-1	[2*]
	HCl	-30411	0.42	16.1573	-11.4311	-46.1866	-2.3036	46.4716	-5.2811	0		-127240	1.75728	67.6021	-47.8277	-193.245	-9.63826	194.437	-22.0961	0	0	[4*,26*]
	Y3+	-163800	-60	-2.0463	-12.7741	10.7611	-2.2508	21.5366	-5.6622	2.489		-685339	-251.04	-8.56172	-53.4468	45.0244	-9.41735	90.1091	-23.6906	10.414	3	[10*]
	YOH2+	-210000	-17.2	2.4985	-1.6806	6.4099	-2.7094	8.0136	-6.6196	1.3201		-878640	-71.9648	10.4537	-7.03163	26.819	-11.3361	33.5289	-27.6964	5.5233	2	[10*]
	YO+	-198100	-2.2	2.5778	-1.489	6.3393	-2.7173	-22.6289	-14.9102	0.5831		-828850	-9.2048	10.7855	-6.22998	26.5236	-11.3692	-94.6793	-62.3843	2.43969	1	[10*]
	HYO2	-241700	31.8	4.4506	3.0828	4.5443	-2.9063	-50.6646	-22.6916	-0.03		-1.01127e+06	133.051	18.6213	12.8984	19.0134	-12.16	-211.981	-94.9417	-0.12552	0	[10*]
	YO2-	-227400	20.8	4.5219	3.2579	4.4729	-2.9136	-27.0256	-18.7805	1.3145		-951442	87.0272	18.9196	13.6311	18.7146	-12.1905	-113.075	-78.5776	5.49987	-1	[10*]
	La3+	-164000	-52	-2.788	-14.3824	10.9602	-2.1844	4.2394	-10.6122	2.1572		-686176	-217.568	-11.665	-60.176	45.8575	-9.13953	17.7376	-44.4014	9.02572	3	[10*]
	LaOH2+	-208900	-6.6	2.6766	-1.2486	6.246	-2.7273	-0.5065	-9.064	1.1586		-874038	-27.6144	11.1989	-5.22414	26.1333	-11.411	-2.1192	-37.9238	4.84758	2	[27*]
	LaO+	-195900	9.2	2.7794	-0.9938	6.1373	-2.7378	-31.7836	-17.5379	0.41		-819646	38.4928	11.629	-4.15806	25.6785	-11.455	-132.983	-73.3786	1.71544	1	[27*]
	LaOOH	-239300	44	4.8611	4.0853	4.1503	-2.9478	-66.8987	-28.334	-0.03		-1.00123e+06	184.096	20.3388	17.0929	17.3649	-12.3336	-279.904	-118.549	-0.12552	0	[27*]
	LaO2-	-221700	33.8	4.8931	4.1637	4.1178	-2.951	-44.4914	-24.2193	1.1172		-927593	141.419	20.4727	17.4209	17.2289	-12.347	-186.152	-101.334	4.67436	-1	[27*]
	Ce3+	-161600	-49	-3.4833	-16.2789	12.1302	-2.1059	-0.355	-12.751	2.3265		-676134	-205.016	-14.5741	-68.1109	50.7528	-8.81109	-1.48532	-53.3502	9.73408	3	[10*]
	Ce4+	-121300	-100.1	-4.2792	-18.2247	12.8996	-2.0255	40.279	-3.0141	3.6964		-507519	-418.818	-17.9042	-76.2521	53.9719	-8.47469	168.527	-12.611	15.4657	4	[10*]
	CeOH2+	-206800	-2.7	2.7525	-1.0606	6.1673	-2.7351	-3.684	-9.9807	1.1		-865251	-11.2968	11.5165	-4.43755	25.804	-11.4437	-15.4139	-41.7592	4.6024	2	[27*]
	CeO+	-195900	13.4	2.8409	-0.843	6.0772	-2.7441	-35.2162	-18.5361	0.3491		-819646	56.0656	11.8863	-3.52711	25.427	-11.4813	-147.345	-77.555	1.46063	1	[27*]
	CeOOH	-239300	48.5	5.0117	4.4582	3.9917	-2.9632	-72.9937	-30.4525	-0.03		-1.00123e+06	202.924	20.969	18.6531	16.7013	-12.398	-305.406	-127.413	-0.12552	0	[27*]
	CeO2-	-222100	38.6	5.0465	4.5418	3.9626	-2.9667	-51.0768	-26.2767	1.0449		-929266	161.502	21.1146	19.0029	16.5795	-12.4127	-213.705	-109.942	4.37186	-1	[27*]
	Pr3+	-162600	-50	-3.2061	-14.2894	8.5328	-2.1882	3.9607	-11.2844	2.3369		-680318	-209.2	-13.4143	-59.7868	35.7012	-9.15543	16.5716	-47.2139	9.77759	3	[10*]
	PrOH2+	-208000	-4	2.7325	-1.1081	6.1822	-2.7331	-2.6058	-9.6751	1.1216		-870272	-16.736	11.4328	-4.63629	25.8663	-11.4353	-10.9027	-40.4806	4.69277	2	[27*]
	PrO+	-195700	12	2.8201	-0.8945	6.0986	-2.7419	-34.0998	-18.2101	0.3685		-818809	50.208	11.7993	-3.74259	25.5165	-11.4721	-142.674	-76.1911	1.5418	1	[27*]
	PrOOH	-239700	47	4.9706	4.3537	4.0423	-2.9589	-74.0012	-29.7599	-0.03		-1.0029e+06	196.648	20.797	18.2159	16.913	-12.38	-309.621	-124.515	-0.12552	0	[27*]
	PrO2-	-224700	37	5	4.4265	4.0111	-2.9619	-48.8607	-25.5841	1.0691		-940145	154.808	20.92	18.5205	16.7824	-12.3926	-204.433	-107.044	4.47311	-1	[27*]
	Nd3+	-160600	-49.5	-3.3707	-14.5452	8.3211	-2.1777	1.6236	-11.8344	2.255		-671950	-207.108	-14.103	-60.8571	34.8155	-9.1115	6.79314	-49.5151	9.43492	3	[10*]
	NdO+	-194000	12.7	2.8304	-0.8716	6.0955	-2.7429	-34.6589	-18.3731	0.3587		-811696	53.1368	11.8424	-3.64677	25.5036	-11.4763	-145.013	-76.8731	1.5008	1	[27*]
	NdOOH	-238000	47.8	4.9843	4.3865	4.0304	-2.9602	-71.9974	-30.1062	-0.03		-995792	199.995	20.8543	18.3531	16.8632	-12.3855	-301.237	-125.964	-0.12552	0	[27*]
	NdO2-	-223400	37.8	5.0229	4.485	3.9825	-2.9643	-49.9788	-25.9304	1.0559		-934706	158.155	21.0158	18.7652	16.6628	-12.4026	-209.111	-108.493	4.41789	-1	[27*]
	Sm3+	-159100	-50.7	-3.2065	-15.6108	11.8857	-2.1337	1.9385	-11.8548	2.2955		-665674	-212.129	-13.416	-65.3156	49.7298	-8.9274	8.11068	-49.6005	9.60437	3	[10*]
	SmOH2+	-204900	-4.9	2.7076	-1.1676	6.2027	-2.7036	-1.9523	-9.4714	1.1289		-857302	-20.5016	11.3286	-4.88524	25.9521	-11.3119	-8.16842	-39.6283	4.72332	2	[27*]
	SmO+	-193300	11	2.8115	-0.9157	6.1076	-2.741	-33.2571	-17.9657	0.3837		-808767	46.024	11.7633	-3.83129	25.5542	-11.4683	-139.148	-75.1685	1.6054	1	[27*]
	SmOOH	-237100	45.9	4.9296	4.2552	4.0768	-2.9548	-69.5359	-29.2507	-0.3		-992026	192.046	20.6254	17.8038	17.0573	-12.3629	-290.938	-122.385	-1.2552	0	[27*]
	SmO2-	-224700	35.9	4.9642	4.3393	4.0456	-2.9583	-47.3681	-25.1156	1.0848		-940145	150.206	20.7702	18.1556	16.9268	-12.3775	-198.188	-105.084	4.5388	-1	[27*]
	Gd3+	-158600	-49.2	-2.9771	-15.0506	11.6656	-2.1568	6.5606	-10.3474	2.3265		-663582	-205.853	-12.4562	-62.9717	48.8089	-9.02405	27.4496	-43.2935	9.73408	3	[10*]
	GdOH2+	-204500	-2.9	2.7389	-1.0936	6.1786	-2.7337	-3.5082	-9.9196	1.1		-855628	-12.1336	11.4596	-4.57562	25.8513	-11.4378	-14.6783	-41.5036	4.6024	2	[27*]
	GdO+	-193000	13.1	2.8425	-0.8409	6.0801	-2.7441	-34.9963	-18.475	0.3539		-807512	54.8104	11.893	-3.51833	25.4391	-11.4813	-146.425	-77.2994	1.48072	1	[27*]
	GdOOH	-237500	48.2	5.0117	4.4582	3.9917	-2.9632	-72.5835	-30.3099	-0.03		-993700	201.669	20.969	18.6531	16.7013	-12.398	-303.689	-126.817	-0.12552	0	[27*]
	GdO2-	-225000	38.3	5.0344	4.5111	3.9769	-2.9654	-50.6235	-26.1341	1.0495		-941400	160.247	21.0639	18.8744	16.6393	-12.4072	-211.809	-109.345	4.39111	-1	[27*]
	Tb3+	-159500	-54	-2.9245	-14.9162	11.5979	-2.1623	7.1853	-10.3677	2.4007		-667348	-225.936	-12.2361	-62.4094	48.5256	-9.04706	30.0633	-43.3785	10.0445	3	[10*]
	TbOH2+	-205500	-9.3	2.6348	-1.3451	6.272	-2.7233	1.6043	-8.4529	1.1969		-859812	-38.9112	11.024	-5.6279	26.242	-11.3943	6.71239	-35.3669	5.00783	2	[27*]
	TbO+	-194100	6.3	2.7263	-1.123	6.1877	-2.7325	-29.4895	-16.8861	0.4555		-812114	26.3592	11.4068	-4.69863	25.8893	-11.4328	-123.384	-70.6514	1.90581	1	[27*]
	TbOOH	-238700	40.9	4.7517	3.8228	4.2425	-2.9369	-62.8548	-26.9285	-0.03		-998721	171.126	19.8811	15.9946	17.7506	-12.288	-262.984	-112.669	-0.12552	0	[27*]
	TbO2-	-226200	30.5	4.8006	3.938	4.2071	-2.9417	-40.159	-22.8749	1.1676		-946421	127.612	20.0857	16.4766	17.6025	-12.3081	-168.025	-95.7086	4.88524	-1	[27*]
	Dy3+	-158700	-55.2	-3.0003	-15.1074	11.6879	-2.1545	9.5076	-9.4919	2.3792		-664001	-230.957	-12.5533	-63.2094	48.9022	-9.01443	39.7798	-39.7141	9.95457	3	[10*]
	DyOH2+	-204700	-10.9	2.6154	-1.3941	6.295	-2.7213	2.8769	-8.0863	1.2206		-856465	-45.6056	10.9428	-5.83291	26.3383	-11.3859	12.0369	-33.8331	5.10699	2	[27*]
	DyO+	-193400	4.6	2.6935	-1.2056	6.2255	-2.7291	-28.1511	-16.4991	0.4799		-809186	19.2464	11.2696	-5.04423	26.0475	-11.4186	-117.784	-69.0322	2.0079	1	[27*]
	DyOOH	-238200	39.1	4.6969	3.6844	4.3051	-2.9313	-60.3933	-26.073	-0.03		-996629	163.594	19.6518	15.4155	18.0125	-12.2646	-252.686	-109.089	-0.12552	0	[27*]
	DyO2-	-226400	28.6	4.7414	3.7936	4.2636	-2.9357	-37.5629	-22.0601	1.1949		-947258	119.662	19.838	15.8724	17.8389	-12.283	-157.163	-92.2995	4.99946	-1	[27*]
	Er3+	-159900	-58.3	-3.3041	-15.8492	11.9794	-2.1238	8.2815	-10.0215	2.4115		-669022	-243.927	-13.8244	-66.3131	50.1218	-8.88598	34.6498	-41.93	10.0897	3	[10*]
	ErOH2+	-206000	-14.6	2.5526	-1.5478	6.3556	-2.7149	5.8637	-7.2307	1.2776		-861904	-61.0864	10.6801	-6.476	26.5918	-11.3591	24.5337	-30.2532	5.34548	2	[27*]
	ErO+	-194800	0.6	2.6315	-1.3551	6.2803	-2.7229	-24.9068	-15.5621	0.5394		-815043	2.5104	11.0102	-5.66974	26.2768	-11.3926	-104.21	-65.1118	2.25685	1	[27*]
	ErOOH	-240100	34.8	4.5464	3.3186	4.4476	-2.9161	-54.7085	-24.0971	-0.03		-1.00458e+06	145.603	19.0221	13.885	18.6088	-12.201	-228.9	-100.822	-0.12552	0	[27*]
	ErO2-	-228800	24	4.6152	3.4877	4.3792	-2.9231	-31.391	-20.1453	1.2669		-957299	100.416	19.31	14.5925	18.3226	-12.2303	-131.34	-84.2879	5.30071	-1	[27*]
	Yb3+	-153000	-56.9	-3.4983	-16.3233	12.1658	-2.1042	7.3533	-10.4493	2.4443		-640152	-238.07	-14.6369	-68.2967	50.9017	-8.80397	30.7662	-43.7199	10.227	3	[10*]
	YbOH2+	-199300	-13.1	2.5716	-1.504	6.3438	-2.7167	4.639	-7.577	1.2528		-833871	-54.8104	10.7596	-6.29274	26.5425	-11.3667	19.4096	-31.7022	5.24172	2	[27*]
	YbO+	-188200	2.2	2.6656	-1.2698	6.2422	-2.7264	-26.1516	-15.9287	0.5188		-787429	9.2048	11.1529	-5.31284	26.1174	-11.4073	-109.418	-66.6457	2.17066	1	[27*]
	YbOOH	-233800	36.5	4.6011	3.456	4.3859	-2.9218	-58.9357	-24.8711	-0.03		-978219	152.716	19.251	14.4599	18.3506	-12.2248	-246.587	-104.061	-0.12552	0	[27*]
	YbO2-	-221800	25.8	4.6743	3.6324	4.3212	-2.9291	-33.8142	-20.899	1.2392		-928011	107.947	19.5573	15.198	18.0799	-12.2554	-141.479	-87.4414	5.18481	-1	[27*]
	Th4+	-168500	-101	-4.2886	-18.25	12.9154	-2.0244	40.2222	-3.0752	3.7093		-705004	-422.584	-17.9435	-76.358	54.038	-8.47009	168.29	-12.8666	15.5197	4	[10*]
	LaCl2+	-196390	-27.49	-0.0557	-7.9173	8.8619	-2.4517	17.7012	-3.7964	1.5045		-821696	-115.018	-0.233049	-33.126	37.0782	-10.2579	74.0618	-15.8841	6.29483	2	[30*]
	CeCl2+	-193910	-18.59	-0.9537	-10.1099	9.7237	-2.3611	2.6518	-8.5997	1.3697		-811319	-77.7806	-3.99028	-42.2998	40.684	-9.87884	11.0951	-35.9811	5.73082	2	[30*]
	PrCl2+	-194950	-22.46	-0.6264	-9.3107	9.4096	-2.3941	12.6813	-5.2997	1.4284		-815671	-93.9726	-2.62086	-38.956	39.3698	-10.0169	53.0586	-22.1739	5.97643	2	[30*]
	NdCl2+	-192950	-24.08	-0.7662	-9.6522	9.5438	-2.38	9.3305	-6.5423	1.453		-807303	-100.751	-3.20578	-40.3848	39.9313	-9.95792	39.0388	-27.373	6.07935	2	[30*]
	SmCl2+	-191390	-25.64	-0.5918	-9.2262	9.3764	-2.3976	9.4219	-6.5851	1.4765		-800776	-107.278	-2.47609	-38.6024	39.2309	-10.0316	39.4212	-27.5521	6.17768	2	[30*]
	GdCl2+	-190950	-27.98	-0.3348	-8.5987	9.1298	-2.4235	19.5037	-3.1935	1.512		-798935	-117.068	-1.4008	-35.977	38.1991	-10.1399	81.6035	-13.3616	6.32621	2	[30*]
	TbCl2+	-191790	-32.43	-0.2834	-8.4732	9.0804	-2.4287	20.0003	-3.2342	1.5792		-802449	-135.687	-1.18575	-35.4519	37.9924	-10.1617	83.6813	-13.5319	6.60737	2	[30*]
	DyCl2+	-191030	-35.34	-0.342	-8.6162	9.1367	-2.4228	26.0699	-1.2644	1.6233		-799270	-147.863	-1.43093	-36.0502	38.228	-10.137	109.076	-5.29025	6.79189	2	[30*]
	ErCl2+	-192230	-36.48	-0.6871	-9.4589	9.4679	-2.388	22.7995	-2.4561	1.6407		-804290	-152.632	-2.87483	-39.576	39.6137	-9.99139	95.3931	-10.2763	6.86469	2	[30*]
	YbCl2+	-185320	-40.04	-0.8966	-9.9705	9.669	-2.3668	20.5306	-3.4155	1.6945		-775379	-167.527	-3.75137	-41.7166	40.4551	-9.90269	85.9	-14.2905	7.08979	2	[30*]
	YCl2+	-193750	-33.16	-0.4913	-8.9808	9.28	-2.4077	23.6586	-1.9978	1.5903		-810650	-138.741	-2.0556	-37.5757	38.8275	-10.0738	98.9876	-8.3588	6.65382	2	[16]
	LaCl2+	-227450	-2.02	2.9168	-0.6596	6.0093	-2.7517	6.6097	-4.7029	0.5747		-951651	-8.45168	12.2039	-2.75977	25.1429	-11.5131	27.655	-19.6769	2.40454	1	[30*]
	CeCl2+	-224990	9.64	1.9073	-3.1244	6.9781	-2.6498	-21.9709	-14.0772	0.3982		-941358	40.3338	7.98014	-13.0725	29.1964	-11.0868	-91.9262	-58.899	1.66607	1	[30*]
	PrCl2+	-225970	1.82	2.2914	-2.1866	6.6095	-2.6886	-2.3592	-7.6362	0.5166		-945458	7.61488	9.58722	-9.14873	27.6541	-11.2491	-9.87089	-31.9499	2.16145	1	[30*]
	NdCl2+	-224000	-1.36	-2.144	-2.5465	6.7509	-2.6737	-8.8885	-10.0582	0.5647		-937216	-5.69024	-8.9705	-10.6546	28.2458	-11.1868	-37.1895	-42.0835	2.3627	1	[30*]
	SmCl2+	-222430	-3.21	2.3393	-2.0696	6.5635	-2.6934	-8.8795	-10.1437	0.5927		-930647	-13.4306	9.78763	-8.65921	27.4617	-11.2692	-37.1518	-42.4412	2.47986	1	[30*]
	GdCl2+	-221990	-7.61	2.634	-1.3499	6.2806	-2.7232	10.7695	-3.5255	0.6593		-928806	-31.8402	11.0207	-5.64798	26.278	-11.3939	45.0596	-14.7507	2.75851	1	[30*]
	TbCl2+	-222840	-12.4	2.6916	-1.2094	6.2254	-2.729	11.1974	-3.607	0.7319		-932363	-51.8816	11.2617	-5.06013	26.0471	-11.4181	46.8499	-15.0917	3.06227	1	[30*]
	DyCl2+	-222050	-17.33	2.6363	-1.3444	6.2785	-2.7234	22.9371	0.2368	0.8065		-929057	-72.5087	11.0303	-5.62497	26.2692	-11.3947	95.9688	0.990771	3.3744	1	[30*]
	ErCl2+	-223270	-20.65	2.2626	-2.2569	6.6371	-2.6857	16.7094	-2.0874	0.8569		-934162	-86.3996	9.46672	-9.44287	27.7696	-11.237	69.9121	-8.73368	3.58527	1	[30*]
	YbCl2+	-216360	-19.22	1.9985	-2.9017	6.8906	-2.659	11.1191	-3.9614	0.8351		-905250	-80.4165	8.36172	-12.1407	28.8303	-11.1253	46.5223	-16.5745	3.49406	1	[30*]
	YCl2+	-224770	-15.26	2.4712	-1.7476	6.4369	-2.7068	18.5365	-1.1932	0.7751		-940438	-63.8478	10.3395	-7.31196	26.932	-11.3253	77.5567	-4.99235	3.24302	1	[16]
